# Supplementary material for: The Algicidal Fungus Trametes versicolor F21a Eliminating Blue Algae via Genes Encoding Degradation Enzymes and Metabolic Pathways Revealed by Transcriptomic Analysis
Source: Front Microbiol. 2018 Apr 27;9:826. doi: 10.3389/fmicb.2018.00826 (PMC5934417; doi:10.3389/fmicb.2018.00826)
Supplement: Supplementary Table 4 — Expression levels of each CAZyme gene during the algicidal process. [file Table_4.XLSX]

## Sheet: Sheet1
Supplementary Table 4. The expression levels of each CAZyme gene during the algicidal process.
Transcript Id	Seq. Description	CAZymes	0h-control	0h-treat	6h-control	6h-treat	12h-control	12h-treat	30h-control	30h-treat	Diff	Detected by our previous protomic study
113105	manganese-dependent peroxidase	AA2	4.62	7.48	2.09	4.68	5.32	9.57	59.24	3.94	yes
115214	prepropeptide lignin peroxidase	AA2	4.18	3.22	2.59	3.95	0.02	1.15	7.86	3.08
130766	manganese-dependent peroxidase	AA2
131350	manganese-dependent peroxidase	AA2
133596	prepropeptide lignin peroxidase	AA2	1.21	0.47	0.25	0.53	0.29	0	0.24	0.27
133830	manganese-repressed peroxidase	AA2	0.22	0.2	0.21	0.24	0.23	0	0	0.24
134001	prepropeptide lignin peroxidase	AA2	1.77	2.19	3.3	2.71	1.14	1.62	2.99	2.25
134188	prepropeptide lignin peroxidase	AA2	2.37	2.07	2.41	2.64	0.87	2.28	1.3	0.34
134496	prepropeptide lignin peroxidase	AA2	1.07	3.09	1.39	1.22	1.8	0.93	1.32	0.95
134520	prepropeptide lignin peroxidase	AA2	0.48	0.48	0.73	0	0.57	0.5	0.96	0
134927	prepropeptide lignin peroxidase	AA2	10.33	11.42	11.11	7.75	6.28	9.43	8.95	6.6
26509	manganese peroxidase	AA2	1197.92	1500.92	697.97	2183.51	849.94	809.89	1311.33	3143.21	yes	Change slightly
26871	cytochrome c peroxidase	AA2	248.69	225.2	505.02	485.75	547.45	435.71	308.81	283.62	yes	up
29165	manganese peroxidase	AA2	0.18	0.34	0.74	1.06	0	0.64	1.6	15.03	yes
43559	prepropeptide lignin peroxidase	AA2	1.67	0.98	2.29	1.92	0.52	1.41	1	0.59
43747	manganese peroxidase 1	AA2	2.5	15.83	2.45	1.52	2.59	1.01	5.25	5.69	yes
43846	prepropeptide lignin peroxidase	AA2	2.67	6.09	7.09	9.64	6.7	7.43	16.26	7.09	yes
43848	prepropeptide lignin peroxidase	AA2	12.24	10.51	16.88	11.39	24.41	21.56	77.23	27.05	yes
45167	manganese peroxidase	AA2	24.52	14.07	141.57	395.75	40.55	233.3	11.33	179.82	yes	up
51645	manganese-dependent peroxidase	AA2	14.78	15.31	31.29	14.34	81	14.23	51.15	193.65	yes
51712	manganese-dependent peroxidase	AA2	1.44	0.46	0	0	1.08	0.59	1.43	0
51721	manganese peroxidase isozyme precursor	AA2
51725	manganese-dependent peroxidase	AA2
51727	manganese-dependent peroxidase	AA2	0.62	1.02	0	0.72	0	0.23	1.04	0.27
52603	prepropeptide lignin peroxidase	AA2	2.81	6.92	3.59	4.78	5.36	4.69	7.26	3.12
74449	manganese-dependent peroxidase	AA2	4.58	12.68	2.2	17.04	1.16	10.32	7.22	11.87	yes
74865	manganese-repressed peroxidase	AA2	29.92	71.29	54.47	136.48	98.72	62.76	175.07	432.67	yes	Change slightly
116863	gmc oxidoreductase	AA3	0	0	0	0	0	0	0	0
120102	alcohol oxidase	AA3	4.32	6.51	3.12	3.08	5.26	4.12	14.24	4.96	yes
122844	alcohol oxidase	AA3
130889	alcohol oxidase	AA3	7.84	5.79	4.53	10.6	5.16	14.45	4.83	13.81		Change slightly
134215	alcohol oxidase	AA3	10.1	8.09	1.9	0.95	7.58	5.02	3.79	9.67	yes
134737	alcohol oxidase	AA3										Change slightly
144880	alcohol oxidase	AA3	8.95	8.37	0.66	2.89	1.39	1.74	4.17	2.67	yes
148818	gmc oxidoreductase	AA3	0	0	0	0	0	0	0	0
163334	gmc oxidoreductase	AA3	1.4	1.47	0.94	0.61	1.13	1.05	0.7	0.13
167427	alcohol oxidase-like protein	AA3	7.64	7.34	1.93	0.35	1.89	1.99	2.31	2.08	yes	Change slightly
170743	alcohol oxidase-like protein	AA3	9.6	9.85	9.22	11	13.22	7.69	20.5	12.92
174806	gmc oxidoreductase	AA3	8.74	8.51	3.92	4.01	4.3	4.71	6.43	3.84	yes	Change slightly
174991	pyranose oxidase	AA3	973.1	1463.41	981.23	627.84	1002.76	586.02	273.94	435.11	yes	Change slightly
176418	aryl-alcohol oxidase-like protein	AA3	14.57	13.08	28.19	11.93	15.73	4.71	21.44	21.02	yes	Change slightly
21953	gmc oxidoreductase	AA3	0.12	0.12	0.24	0.14	0	0.13	0.12	0.14
40507	alcohol oxidase	AA3	0.52	0.98	0.26	0.77	1	0.73	0.48	0.73
43556	alcohol oxidase-like protein	AA3	3.88	5.72	3.61	12.48	4.64	15.45	14.36	12.96	yes
45625	alcohol oxidase	AA3	0.12	0	0.11	0.13	0.23	0.67	0	0.55
54314	gmc oxidoreductase	AA3	0	0	0	0	0	0	0.11	0
57642	gmc oxidoreductase	AA3	198.94	207.26	552.36	747.79	754.37	698.49	449.11	877.01	yes	Change slightly
59568	gmc oxidoreductase	AA3	0.33	0.4	0.1	0	0.11	0.12	0.31	0.49
60026	alcohol oxidase	AA3	0	0	0	0	0	0	0	0		Change slightly
69104	alcohol oxidase	AA3	4.11	5.53	6.36	7.9	7.46	4.9	8.77	10.78	yes	Change slightly
115826	glyoxal oxidase precursor	AA5
116399	glyoxal oxidase precursor	AA5	2.28	1.62	1.1	1.68	0.83	1.42	0.89	1.29
118075	glyoxal oxidase precursor	AA5	1.36	2.25	2.32	2.36	2.86	2.82	4.83	1.55
118536	glyoxal oxidase precursor	AA5
130286	duf1929-domain-containing protein	AA5	1203.03	1374.3	1694.12	2247.49	2153.55	2507.03	1787.43	2212.59	yes	Change slightly
131020	glyoxal oxidase precursor	AA5	0.3	0.14	0.79	1	0.66	0.85	0.44	0.55
45690	copper radical oxidase	AA5	0.38	0.27	0.47	0.11	0.84	0.45	0.18	0.37
61499	copper radical oxidase	AA5	1227.9	1049.93	4937.63	12295.3	4365.66	9603.22	1144.78	5322.61	yes	up
63109	glyoxal oxidase	AA5	26.25	34.72	17.58	10.08	8.72	8.33	5.2	4.34	yes	Change slightly
45678	carbohydrate-binding module family 1 protein	AA8	2.32	1.83	1.1	1.32	0.42	2.24	0	1.32
73866	cellobiose dehydrogenase	AA8
115008	glycoside hydrolase family 61 protein	AA9	0	0	37.79	63.89	16.87	84.25	2.49	0.13	yes
143649	glycoside hydrolase family 61 protein	AA9	15.57	14.16	15.95	12.6	16.23	9.87	11.4	9.56
148097	endoglucanase ii	AA9	0.27	0	0	0	0.54	1.1	0	0
162871	glycoside hydrolase family 61 protein	AA9	5.43	2.2	6.48	10.04	8.57	7.99	0.36	3.27
162999	glycoside hydrolase family 61 protein	AA9	0	4.63	2.41	1.06	1.18	0	0.49	0	yes
24466	glycoside hydrolase family 61 protein	AA9	3.03	3.74	2.42	2.28	0.79	0.8	0	1.6
34454	glycoside hydrolase family 61 protein	AA9
37268	glycoside hydrolase family 61 protein	AA9	22.99	22.61	0.45	0.51	0.54	0.53	0.88	0	yes
39830	glycoside hydrolase family 61 protein	AA9	0.43	1.65	2.6	0.49	2.53	5.17	2.99	1.65
40525	glycoside hydrolase family 61 protein	AA9	0.46	0.48	0	1.65	0	0	0	0.65
43328	glycoside hydrolase family 61 protein	AA9	0.47	0.41	1.72	0.49	0.49	1	0.88	0
45462	glycoside hydrolase family 61 protein	AA9	3.61	1.26	1.31	0.98	1.51	2.03	5.49	1.07
51274	glycoside hydrolase family 61 protein	AA9
53450	glycoside hydrolase family 61 protein	AA9	4.05	2.23	3.17	2.21	6.99	5.55	3.95	12.96
62767	glycoside hydrolase family 61 protein	AA9
69299	glycoside hydrolase family 61 protein	AA9	0	1.1	2.23	1.27	0.85	0.43	1.11	1.67
71944	carbohydrate-binding module family 1 protein	AA9	0	0.48	0	0.28	0	0.57	0.23	0
81522	glycoside hydrolase family 61 protein	AA9	0	0	0	0	0	0	0	0
116376	phospholipase carboxylesterase	CE1										Change slightly
116731	alpha beta-hydrolase	CE1	3.68	3.59	2.33	2.61	3.54	0.96	3.67	2.48
130882	alpha beta-hydrolase	CE1	2.41	1.54	1.39	0	0.26	0.24	2.7	0.84
141347	carbohydrate esterase family 1 protein	CE1	1.09	0	0.46	0	0.72	0.27	0.23	1.98
152967	hypothetical protein TRAVEDRAFT_152697	CE1	19.27	9.64	13.89	10.35	8.13	19.62	14.78	6.09	yes	Change slightly
162219	carbohydrate esterase family 1 protein	CE1	127.31	62.74	62.88	61.92	68.1	74.7	59.98	65.64	yes
163296	alpha beta-hydrolase	CE1										down
165256	alpha beta-hydrolase	CE1	21.17	21.9	17.92	19.13	17.09	22.18	15.68	13.1
169617	alpha beta-hydrolase	CE1	4.85	5.05	2.28	8.04	5.46	7.73	6.45	4.94		Change slightly
170175	hypothetical lysophospholipase	CE1	206.99	246.99	78.17	27.51	110.13	16.85	138.57	41.46		Change slightly
172902	alpha beta-hydrolase	CE1	37.82	38.53	15.68	6.75	23.27	11.37	34.33	36.25	yes	Change slightly
19976	hydrolase	CE1	0.33	0.97	0.66	0.4	0.38	0.79	0.31	0.77
25744	carbohydrate esterase family 1 protein	CE1	95.41	93.73	46.97	41.36	30.26	53.84	78.79	57.24	yes	Change slightly
26274	lysophospholipase i	CE1	29.74	32.7	30.83	21.46	35.84	29.51	42.11	18.37	yes	Change slightly
27303	hypothetical protein TRAVEDRAFT_27033	CE1	23.56	15.73	12.88	9.65	13	15.93	15.99	13.87		up
27601	alpha beta-hydrolase	CE1										down
29208	duf676-domain-containing protein	CE1	44.53	42.34	28.01	28.33	62.45	60.93	46.94	50.18	yes	Change slightly
29944	proline-specific peptidase	CE1	12.54	13.56	9.06	5.44	10.28	10.17	9.26	11.15	yes	Change slightly
33747	alpha beta-hydrolase	CE1	1.92	1.29	0.06	1.86	1.89	2.29	1	2.15
36565	transmembrane protein	CE1	0	1.1	1.96	0.35	0	0.48	0	0
42398	dienelactone hydrolase	CE1	928.41	572.11	173.57	153.73	221.26	152.32	367.09	211.36	yes	Change slightly
44147	carbohydrate esterase family 1 protein	CE1	0	0.48	0	0.29	0.56	0	1.73	0.33
49129	hypothetical protein TRAVEDRAFT_48859	CE1
59363	proline iminopeptidase	CE1	23.81	25.56	16.16	12.69	14.98	14.64	23	12.84		Change slightly
73120	alpha beta-hydrolase	CE1	0	0	0.23	0	0	0	0	0.29
82150	alpha beta-hydrolase	CE1	0	0	0	0	0	0	0	0
166069	sgnh hydrolase	CE12	7.97	6.37	4.64	4.3	7.57	5.59	23.96	11.52	yes	Change slightly
64405	sgnh hydrolase	CE12	2.65	4.96	2.09	3.65	0.92	1.87	1.79	3.51		Change slightly
138479	carbohydrate esterase family 4 protein	CE4
142978	glycoside hydrolase deacetylase	CE4	9.58	17.82	9.4	28.29	12.34	44	14.93	15.56
144439	carbohydrate esterase family 4 protein	CE4	190.15	197.84	477.26	795.47	549.51	601.47	191.9	872.98	yes
168381	carbohydrate esterase family 4 protein	CE4	145.99	105.09	297.15	273.64	290.92	335.96	84.61	162.71	yes	Change slightly
68610	carbohydrate esterase family 4 protein	CE4										Change slightly
175746	carbohydrate esterase family 8 protein	CE8	0.45	0.87	0.22	0.25	0.24	0.78	0.2	1.63
68445	pectin lyase-like protein	CE8
136522	glycoside hydrolase family 1 protein	GH1	18.41	30.98	18.82	77.8	17.89	47.58	6.31	20.26	yes
171462	glycoside hydrolase family 1 protein	GH1	2.65	2.92	0.16	0	0.18	0	0.92	0.18		Change slightly
145163	endo- -beta-xylanase	GH10	8.4	3.7	13.74	8.51	8.15	6.95	0.8	4.43	yes
154417	glycoside hydrolase family 10 protein	GH10	9.26	5.52	2.82	1.55	5.3	2.73	8.65	26.78	yes
34218	glycoside hydrolase family 10 protein	GH10	0.5	0.97	2.23	1.11	0.81	1.42	0.74	0
38372	glycoside hydrolase family 10 protein	GH10
39490	glycoside hydrolase family 10 protein	GH10	0.71	0	0	0	0.25	0.26	1.07	0.8
48987	glycoside hydrolase family 10 protein	GH10	0.82	1.19	1.25	1.6	1.58	2.09	1.65	1.69
49574	glycoside hydrolase family 115 protein	GH115	12.62	16.46	1.38	3.35	1.51	2.12	3.23	29.92	yes	Change slightly
73317	glycoside hydrolase family 115 protein	GH115
136387	glycoside hydrolase family 12 protein	GH12	1.23	1.46	1.86	1.81	2.79	4.14	1.26	1.47
40945	glycoside hydrolase family 12 protein	GH12	0.74	0.53	0.22	1.73	0.5	2.06	0.49	0.99
50448	glycoside hydrolase family 12 protein	GH12	20.81	10.85	4.27	4.89	5.38	9.99	9	9.88	yes
54041	glycoside hydrolase family 12 protein	GH12	0	0	0	0.46	0	0	0	0
61586	glycoside hydrolase family 12 protein	GH12	24.75	20.13	26.76	34.69	33.87	38.94	21.9	43.75	yes
129305	glycoside hydrolase family 128 protein	GH128	158.08	168.57	260.65	493.9	304.17	718.77	147.8	461.1	yes
27497	glycoside hydrolase family 128 protein	GH128
53412	glycoside hydrolase family 128 protein	GH128	0	0	0.32	1.09	0.36	6.06	0.33	1.2	yes
63705	glycoside hydrolase family 128 protein	GH128	2.94	9.52	0.84	0.96	1.61	1.68	2.55	0.81	yes
27154	glycoside hydrolase family 13 protein	GH13										Change slightly
28425	glycoside hydrolase family 13 protein	GH13	65.21	65.4	23.12	24.68	36.1	24.08	26.61	47.77	yes
29861	glycoside hydrolase family 13 protein	GH13	11.42	9.69	8.7	7.68	5.13	5.29	4.59	5.65
30530	glycoside hydrolase family 13 protein	GH13	154.08	163.65	203.89	331.11	264.51	375.82	172.23	244.99	yes	Change slightly
30794	glycoside hydrolase	GH13	10.37	32.2	72.09	64.03	53.05	13.63	45.55	40.66	yes
75767	glycosyltransferase family 5 protein	GH13	81.72	85.06	82.03	145.06	150.81	144.31	58.97	135.41	yes	up
156688	glycoside hydrolase family 15 protein	GH15										Change slightly
28850	glycoside hydrolase family 15 protein	GH15	6.1	3.49	511.43	67.19	65.92	18.43	2.55	30.95	yes
37627	glycoside hydrolase family 15 protein	GH15	7.31	8.62	18.89	8.75	12.36	12.23	12.51	40.97	yes
55233	glycoside hydrolase family 15 protein	GH15	1.58	2.58	1.48	0.53	1.57	0.92	0.78	0.58
109788	glycoside hydrolase family 16 protein	GH16
110213	glycoside hydrolase family 16 protein	GH16
112067	glycoside hydrolase family 16 protein	GH16
125189	glycoside hydrolase family 16 protein	GH16	9.72	3.96	3.64	4.01	2.83	2.69	3.98	1.07
127971	glycoside hydrolase family 16 protein	GH16	84.92	167.3	38.06	114.32	71.54	168.53	124	140.72	yes
129791	glycoside hydrolase family 16 protein	GH16	105.56	189.17	80.62	44.37	136.22	78.79	169.94	122	yes
134698	glycoside hydrolase family 16 protein	GH16
134991	glycoside hydrolase family 16 protein	GH16
135205	glycoside hydrolase family 16 protein	GH16										up
137531	glycoside hydrolase family 16 protein	GH16	26.39	34.25	65.76	61.4	44.31	15.16	42.8	41.42		Change slightly
139645	glycoside hydrolase family 16 protein	GH16
139866	glycoside hydrolase family 16 protein	GH16	1.83	2.15	0.33	0.52	0.49	1.4	0.92	2.85
143999	glycoside hydrolase family 16 protein	GH16	28.81	48.45	50.64	61.64	36.98	60.27	47.89	36.24	yes
151216	glycoside hydrolase family 16 protein	GH16	16.53	20.7	8.64	5.58	14.36	8.25	18.55	11.9	yes
152695	glycoside hydrolase family 16 protein	GH16	57.72	68.05	65.76	98.3	73	79.65	58.8	67.72
153581	glycoside hydrolase family 16 protein	GH16	128.35	121.43	202.92	234.3	273.95	404.43	219.33	331.76	yes
161999	glycoside hydrolase family 16 protein	GH16	20.43	22.51	16.03	9.43	10.87	8.86	9.47	6.26	yes
170625	glycoside hydrolase family 16 protein	GH16	42.87	33.56	64.55	115.35	43.98	206.46	35.07	138.97	yes
175754	glycoside hydrolase family 16 protein	GH16	527.35	419.3	440.4	456.07	401.22	361.45	307.28	258.42	yes	up
21009	glycoside hydrolase family 16 protein	GH16	2.1	2.75	3.05	4.88	1.16	5.47	3.52	1.67
26251	glycoside hydrolase family 16 protein	GH16	90.76	81.32	87.91	87.9	102.84	96	107.95	112.91
29384	glycoside hydrolase family 16 protein	GH16	1183.3	1618.8	1372.81	1575.06	2152.33	1780.74	1895.62	2749.63	yes
33977	glycoside hydrolase family 16 protein	GH16	3.29	2.09	2.76	3.81	5.46	5.64	3.83	8.31
34521	glycoside hydrolase family 16 protein	GH16	4.36	4.65	8.72	5.42	17.97	10.15	7.71	12.09	yes
39655	glycoside hydrolase family 16 protein	GH16	4.59	4.62	3.73	3.68	5.41	7.73	6.04	12.78	yes
60067	glycoside hydrolase family 16 protein	GH16										Change slightly
66177	glycoside hydrolase family 16 protein	GH16	86.6	101	39.46	15.59	16.41	6.91	6.75	4.5	yes
82875	glycoside hydrolase family 16 protein	GH16	0	0	0	0	0	0	0	0
96651	glycoside hydrolase family 16 protein	GH16	1.97	4.34	1.87	2.63	1.07	3.43	4.35	2.21
125486	glycoside hydrolase family 17 protein	GH17	167.6	236.52	233.76	210.72	267.05	197.6	260.88	318.74	yes	Change slightly
113607	glycoside hydrolase family 18 protein	GH18	0	0.23	0	0.8	0	0.27	0	0
127742	glycoside hydrolase	GH18	1.41	1.85	2.31	7.14	3.39	1.8	1.95	8.01
132063	glycoside hydrolase family 18 protein	GH18	77.39	27	106.85	221.63	54.92	360.4	44.04	218.96	yes
137250	glycoside hydrolase family 18 protein	GH18	155.7	156.37	147.2	138.51	241.48	221.7	345.98	308.78	yes
142310	glycoside hydrolase family 18 protein	GH18	61	69.21	41.7	47.05	54.86	46.32	64.04	56.23		Change slightly
159201	glycoside hydrolase family 18 protein	GH18	16.14	8.98	11.57	6.61	41.57	12.9	46.56	62.57	yes
164023	glycoside hydrolase family 18 protein	GH18	13.29	17.82	25.45	44.37	9.69	33.86	15.87	11.94	yes
18485	glycoside hydrolase family 18 protein	GH18	15.61	47.32	5.84	2.24	5.1	2.69	40.1	3.85	yes	Change slightly
21950	glycoside hydrolase	GH18	2.6	4.22	5.3	5.53	4.23	6.76	4.61	4.99
26719	glycoside hydrolase family 18 protein	GH18	211.77	269.19	182.11	272.71	342.85	245.72	281.05	361.91
37895	glycoside hydrolase family 18 protein	GH18	995.39	620.32	912.9	3555.66	1249.75	8992.45	701.52	9898.77	yes
37984	glycoside hydrolase	GH18
48193	glycoside hydrolase family 18 protein	GH18	5.52	4.19	2.75	3.28	4.2	2.56	5.68	2.61
48470	glycoside hydrolase	GH18
49616	glycoside hydrolase	GH18	0	0	2.93	2.33	0.66	2.99	1.17	1.1
50590	glycoside hydrolase family 18 protein	GH18	1.13	1.6	0.71	1.24	1.22	0.44	0.51	1
72527	glycoside hydrolase family 18 protein	GH18	3.26	4.15	4.38	3.99	4.3	5.52	8.03	6.77	yes
72529	glycoside hydrolase family 18 protein	GH18	14.28	9.67	10.81	46.78	31.75	124.94	14.28	55.87	yes
72623	glycoside hydrolase family 18 protein	GH18	8.99	13.12	4.56	6.45	8.5	8.53	13.62	20.23	yes
73864	glycoside hydrolase family 18 protein	GH18
111081	glycoside hydrolase family 2 protein	GH2	0.37	0.43	0.36	0.34	0.55	0.42	0.35	0.25
162929	glycoside hydrolase family 2 protein	GH2	23.32	19.6	12.33	12.19	8.27	12.66	15.13	16.69	yes	Change slightly
26593	glycoside hydrolase family 2 protein	GH2	7.04	8.37	13.34	17.07	15.94	20.13	12.12	9.78	yes
61578	glycoside hydrolase family 2 protein	GH2	11.67	6.21	5.71	6.84	5.38	5.51	2.43	7.13
61994	glycoside hydrolase family 2 protein	GH2	2.2	3.77	0.84	1.14	1.67	1.59	1.73	4.03
114254	glycoside hydrolase family 27 protein	GH27	0.35	0.33	0.5	0.77	0.37	0	0.32	0.4
159844	glycoside hydrolase family 27 protein	GH27	104.04	109.9	43.03	28.93	27.34	24.85	28.39	95.92	yes	Change slightly
60747	glycoside hydrolase family 27 protein	GH27	34.03	36.24	18.29	14.01	14.59	11.83	29.26	46.8	yes
109819	glycoside hydrolase family 28 protein	GH28	0	0.71	0	0.83	0	1.72	0	0
132107	glycoside hydrolase family 28 protein	GH28	0	0	0	0	0	0	0	0
141591	glycoside hydrolase family 28 protein	GH28	3.38	1.04	3.08	2.1	1.01	0.7	4.11	2.71
172131	endo-polygalacturonase pg1	GH28	122.7	52.85	2.17	5.59	5.92	5.38	5.41	7.18	yes	down
24762	glycoside hydrolase family 28 protein	GH28	7.4	4.66	2.61	1.65	1.14	0.3	3.04	2.9	yes
52686	endo-polygalacturonase pg1	GH28
62920	glycoside hydrolase family 28 protein	GH28	20.89	11.65	3.3	1.2	4.56	2.56	3.54	3.32	yes
74301	glycoside hydrolase family 28 protein	GH28	0	0	0	0	0	0	0	0
74936	pectin lyase-like protein	GH28	14.34	6.49	7.86	4.38	5.02	6.89	5.1	5.8	yes
127441	glycoside hydrolase family 3 protein	GH3	3.53	2.53	1.52	0.75	3.45	3.36	6.54	1.68		Change slightly
127645	glycoside hydrolase family 3 protein	GH3	39.54	43.81	36.85	24.54	29.65	41.84	51.39	32.56	yes	Change slightly
132281	glycoside hydrolase family 3 protein	GH3	1.66	2.27	3.57	4.34	3.6	3.34	3.64	3.62
147088	glycoside hydrolase family 3 protein	GH3	16.63	14.35	5.71	24.51	10.96	19.55	4.06	34.25	yes	Change slightly
151858	glycoside hydrolase family 3 protein	GH3										Change slightly
171208	glycoside hydrolase family 3 protein	GH3										Change slightly
50030	glycoside hydrolase family 3 protein	GH3
55904	glycoside hydrolase family 3 protein	GH3
68149	glycoside hydrolase family 3 protein	GH3	4.95	6.32	4.38	4.21	3.67	4.82	4.4	3.44
68827	glycoside hydrolase family 3 protein	GH3	1.46	0.7	3.77	3.47	2.74	3.84	0.7	0.88
70741	glycoside hydrolase family 3 protein	GH3	0.26	0.43	0.35	0.1	0.1	0	0.35	1.3
71305	glycoside hydrolase family 3 protein	GH3										Change slightly
121611	glycoside hydrolase	GH30	0.15	0.41	0	0.16	0	0	0.27	1.42
147290	glycoside hydrolase	GH30	83.39	60.98	86.74	47.8	36.51	57.42	120.17	40.14	yes
67227	glycoside hydrolase family 30 protein	GH30	8.39	7.56	3.63	5.52	6.2	6.16	5.46	3.41	yes
71593	glycoside hydrolase	GH30	0.58	0.69	0.7	0.64	0.46	0.79	1.08	0.98
111130	glycoside hydrolase family 31 protein	GH31										Change slightly
141100	glycoside hydrolase family 31 protein	GH31	10.39	11.73	10.61	8.28	19.99	13.74	18.03	55.08	yes
146373	glycoside hydrolase family 31 protein	GH31										Change slightly
173561	glycoside hydrolase family 31 protein	GH31	55.77	56.29	49.88	46.6	43.26	40.09	47.37	52.29		Change slightly
58303	glycoside hydrolase family 31 protein	GH31	6.54	3.73	20.29	20.58	14.41	14.94	4.95	80.69	yes	up
141751	beta-fructofuranosidase	GH32	2.43	1.69	2.3	4.64	1.48	3.72	1.19	1.14
149550	glycoside hydrolase family 32 protein	GH32	14.25	7.93	15.18	26.3	7.89	14.11	8.62	11.07	yes	Change slightly
48266	beta-fructofuranosidase	GH32	1.87	3.5	0.79	2.65	1.91	3.6	1.54	1.07
37294	glycoside hydrolase family 35 protein	GH35	40.14	38.37	12.11	7.78	12.77	7.42	20.36	44.19	yes	Change slightly
75586	glycoside hydrolase family 35 protein	GH35	0.83	0.59	0.81	0.62	1.56	1.24	0.99	0.98
146223	galactan -beta-galactosidase	GH43
46924	glycoside hydrolase family 43 protein	GH43	1.33	1	1.23	0.29	0.29	0.9	0.51	2.21
58492	glycoside hydrolase family 43 protein	GH43	9.03	4.55	4.76	4.38	3.5	4.21	6.25	10.45
24570	glycoside hydrolase family 45 protein	GH45	0	0	0.43	0	0	0	0	0.6
123992	glycoside hydrolase family 47 protein	GH47										up
131771	glycoside hydrolase family 47 protein	GH47										down
44835	glycoside hydrolase family 47 protein	GH47	3.43	2.54	2.09	2.26	1.32	2.35	2.79	2.73		Change slightly
55255	glycoside hydrolase family 47 protein	GH47	10.56	11.12	10.08	8.39	7.41	7.71	10.81	5.45		Change slightly
58961	glycoside hydrolase family 47 protein	GH47	35.86	29.5	50.2	68.01	55.31	89.96	25.39	40.96	yes
109562	glycoside hydrolase family 5 protein	GH5
112194	glycoside hydrolase family 5 protein	GH5	0.62	1.66	0.53	0.57	0.66	2.38	0.65	2.94
118946	glycoside hydrolase family 5 protein	GH5	0.13	0.25	0.38	1.05	0.71	1.04	1.34	1.05
131032	glycoside hydrolase family 5 protein	GH5	21.91	22.4	24.28	32.85	20.95	33.58	13.75	24.9	yes	Change slightly
142123	glycoside hydrolase family 5 protein	GH5	41	38.91	41.88	59.25	36.84	58.41	26.86	42.3	yes
148395	glycoside hydrolase family 5 protein	GH5	11.28	13.85	18	2.75	4.77	5.01	19.4	97.94	yes	Change slightly
150878	glycoside hydrolase family 5 protein	GH5	1.01	1.02	0.42	1.39	0.92	1.41	1.44	1.08
152118	glycoside hydrolase family 5 protein	GH5	0.82	0.63	0.96	0.9	1.07	0.91	0.64	0.21
155834	glycoside hydrolase family 5 protein	GH5	55.54	42.03	16.48	26.56	9.95	17.69	8.92	25.29	yes	Change slightly
162093	glycoside hydrolase family 5 protein	GH5	0.87	1	1.03	1.72	0.76	0.76	0.85	1.2
164424	glycoside hydrolase family 5 protein	GH5	126.22	186.21	120.8	156.05	112.46	287.05	143.29	220.42	yes
169747	glycoside hydrolase family 5 protein	GH5	87.03	67.9	27.75	39.2	44.03	41.58	40.94	45.7	yes
172638	glycoside hydrolase family 5 protein	GH5	15.22	15.97	10.12	14.16	13.21	10.63	15.71	13.16		Change slightly
173514	glycoside hydrolase family 5 protein	GH5	116.57	137.08	449.12	752.77	349.35	458.92	111.73	501.7	yes	Change slightly
25672	glycoside hydrolase family 5 protein	GH5
32466	glycoside hydrolase family 5 protein	GH5										Change slightly
33326	glycoside hydrolase family 5 protein	GH5
36073	glycoside hydrolase family 5 protein	GH5										Change slightly
40688	glycoside hydrolase	GH5	32.9	32.17	12.54	13.95	14.17	17.65	19.29	14.8	yes	Change slightly
46504	glycoside hydrolase family 5 protein	GH5
62334	glycoside hydrolase family 16 protein	GH5
68482	glycoside hydrolase	GH5
173057	glycoside hydrolase	GH51	4.38	2.55	0.64	0.15	0.43	0.31	0.64	2.05
60184	glycoside hydrolase family 51 protein	GH51	15.59	11.69	14.46	18.25	12.28	16.11	8.37	15.85	yes
143920	arabinogalactan endo- -beta-galactosidase	GH53	6.54	5.95	4.08	3.44	2.93	4.65	4.55	5.41
121249	glycoside hydrolase family 55 protein	GH55	12.4	14.15	10.4	8.46	9.19	11.26	9.95	5.49	yes	Change slightly
34953	glycoside hydrolase family 55 protein	GH55	3.25	4.13	2.34	2.53	5.08	3.05	5.06	7.02	yes
64096	cellobiohydrolase ii	GH6	2.42	2.37	1.73	2.5	2.88	1.32	3.71	5.51
111060	cellobiohydrolasei	GH7	2.4	2.82	0.71	1.89	3.93	2.7	2.53	3.85
112433	cellobiohydrolasei	GH7	0.54	1.4	0.91	0.99	1.77	1.84	1.76	0.8
124636	cellobiohydrolasei	GH7	0.94	1.29	1.14	0.63	2.47	2.11	1.11	0.83
126211	cellobiohydrolasei	GH7	7.94	10.05	13.68	10.91	19.34	11.98	20.76	16.35	yes
125645	glucan endo- -alpha-glucosidase agn1	GH71
20155	glycoside hydrolase family 71 protein	GH71	1.04	1.81	5.84	9.11	3.73	13.01	1.55	1.91
39371	glycoside hydrolase family 71 protein	GH71	0.64	0.42	0	0.47	0	0	0.21	0.28
47058	glycoside hydrolase family 71 protein	GH71	9.34	11.46	11.44	10.76	16.51	22.71	14.99	30.88	yes
49137	glucan endo- -alpha-glucosidase agn1	GH71
112448	glycoside hydrolase family 74 protein	GH74	9.96	5.4	1.5	2.2	3.41	6.06	4.15	8.05	yes
37432	oligoxyloglucan reducing end-specific cellobiohydrolase	GH74										Change slightly
151697	glycoside hydrolase family 78 protein	GH78
22095	glycoside hydrolase family 78 protein	GH78
55973	glycoside hydrolase family 78 protein	GH78	4.97	5.52	6.76	7.45	3.53	4.26	2.82	1.92
99428	duf1793-domain-containing protein	GH78	0	0	0	0	0	0	0	0
110896	glycoside hydrolase family 79 protein	GH79	1.97	2.7	1.32	2.5	2.62	1.64	3.35	1.76
128124	glycoside hydrolase family 79 protein	GH79	0.58	0.4	8.58	10.35	2.44	10.77	1.13	0.13
145135	glycoside hydrolase family 79 protein	GH79	81.77	98.73	23.62	3.79	9.36	4.57	82.51	108.2	yes	Change slightly
151194	glycoside hydrolase family 79 protein	GH79	132.99	138.31	106.34	122.97	182.54	183.43	219.6	186.52	yes
26825	glycoside hydrolase family 79 protein	GH79	1.52	1.16	0.34	0.2	0.56	0.6	1.01	0.41
27329	glycoside hydrolase family 79 protein	GH79	24.71	26.67	47.18	114.65	68.81	167.04	32.77	101.99	yes
30243	glycoside hydrolase family 79 protein	GH79
30244	glycoside hydrolase family 79 protein	GH79
35953	glycoside hydrolase family 79 protein	GH79	0	0.28	0	0	0.33	0	0.15	0.17
73268	glycoside hydrolase family 79 protein	GH79	10.77	10.46	8.06	21.94	23.33	26.31	27	82.48	yes
75309	glycoside hydrolase family 79 protein	GH79	8.15	8.6	7.36	4.86	6.8	7.95	9.04	12.82
164289	glycoside hydrolase family 85 protein	GH85	35.31	44.95	41.67	30.95	31.15	30.19	25.78	23.99		Change slightly
115518	glycoside hydrolase family 9 protein	GH9	0.5	0.57	2.4	1.76	0.93	2	1.3	1.12
154165	polysaccharide lyase family 14 protein	PL14	8.38	10.07	6.89	3.35	3.76	4.34	6.89	5.23		Change slightly
34501	polysaccharide lyase family 14 protein	PL14	210.3	225.43	192.84	166.36	190.2	198.38	207.49	180.64		Change slightly
46428	polysaccharide lyase family 14 protein	PL14	2.77	1.24	3.62	5.35	3.45	8.58	4.23	4.51	yes
46474	polysaccharide lyase family 14 protein	PL14	39.95	25.77	76.59	102.15	135.24	206.58	61.6	122.27	yes
92139	polysaccharide lyase family 14 protein	PL14	8.69	5.33	16.42	10.92	21.5	21.18	21.03	5.59	yes
95395	polysaccharide lyase family 14 protein	PL14	1139.97	1285.33	1267.44	1547.73	1712.05	1518.06	1570.55	1885.6
139175	heparinase ii iii family protein	PL15										Change slightly
68378	heparinase ii iii family protein	PL15										Change slightly
42375	galactose mutarotase-like protein	PL4	0	0	0.11	0	0	0	0	0
112024	polysaccharide lyase family 8 protein	PL8	9.27	8.8	23.86	130.62	16.87	231.03	16.54	44.98	yes	up
159529	polysaccharide lyase family 8 protein	PL8	13.05	13.63	8.44	13.75	10.19	14.35	11.21	29.7	yes	Change slightly
Note: The FPKM values were used as relative expression revel. At least one of the FPKM values of a gene larger than 1 was considered as expressed. yes, significantly differentially expressed genes (p<0.05). Red color, the expression change of previous protomics study was consistent with that detected by the present RNA-seq study.
